# Supplementary material for: The nonsense-mediated decay RNA-surveillance pathway facilitates the hypoxia response by C. elegans
Source: bioRxiv. 2026 May 10:2026.05.06.721854. Preprint. [Version 1] doi: 10.64898/2026.05.06.721854 (PMC13174427; doi:10.64898/2026.05.06.721854)
Supplement: Supplement 1 — Table 1: >2-Fold differentially expressed genes up-regulated by HIF-1 activation Table 2: >2-Fold differentially expressed genes down-regulated by HIF-1 activation Table 3: Comparison of HIF-1-dependent fold change of HIF-1-upregulated genes between NMD backgrounds. Table 4: Effect of HIF-1 activation on previously published 581 candidate NMD direct targets. Table 5: >2-Fold differentially expressed genes up-regulated by loss of NMD Table 6: Comparison of NMD-dependent fold change of NMD-downregulated genes between egl-9/hif-1 backgrounds. Table 7: HIF-1-dependent and NMD-dependent changes in expression of 36 candidate transcripts, 32 tRNA synthetases and 4 homologs of mammalian targets. Table 8: >2-fold differentially expressed genes up-regulated by HIF-1 activation or down-regulated by NMD. Table 9: >1.5-fold differentially expressed genes up-regulated by HIF-1 activation or up-regulated by NMD. Table 10: Functional summary of 36 genes upregulated by both HIF-1 and NMD. [file media-1.zip]

Archive with 20 entries (20 files):
- Table4_NMDTargets.xlsx
- __MACOSX/._Table4_NMDTargets.xlsx
- Table10_Overlap_Function.xlsx
- __MACOSX/._Table10_Overlap_Function.xlsx
- Table9_NMD_Up_HIF_Up.xlsx
- __MACOSX/._Table9_NMD_Up_HIF_Up.xlsx
- Table7_KnownSet_NMDtargets.xlsx
- __MACOSX/._Table7_KnownSet_NMDtargets.xlsx
- Table5_NMD_Downreg.xlsx
- __MACOSX/._Table5_NMD_Downreg.xlsx
- Table3_HIF-1_Delta.xlsx
- __MACOSX/._Table3_HIF-1_Delta.xlsx
- Table2_HIF-1Dep_Down.xlsx
- __MACOSX/._Table2_HIF-1Dep_Down.xlsx
- Table8_NMD_Down_HIF_Up.xlsx
- __MACOSX/._Table8_NMD_Down_HIF_Up.xlsx
- Table1_HIF1Dep_Up.xlsx
- __MACOSX/._Table1_HIF1Dep_Up.xlsx
- Table6_NMD_Delta.xlsx
- __MACOSX/._Table6_NMD_Delta.xlsx
